# Supplementary material for: Understanding the Liquid States of Cyclic Hydrocarbons Containing N, O, and S Atoms via the 3D-RISM-KH Molecular Solvation Theory
Source: Molecules. 2022 Oct 4;27(19):6563. doi: 10.3390/molecules27196563 (PMC9572648; doi:10.3390/molecules27196563)
Supplement: Supplementary file 1 [file molecules-27-06563-s001.zip]

Archive with 1 entries (1 files):
- supplrmentary.pdf
